# Supplementary material for: Advanced RSM-Driven Optimisation for Enhancing the Mechanical Performance of FDM-Printed PETG: A Correlated Microstructural and Mechanical Property Investigation
Source: Polymers (Basel). 2025 Nov 29;17(23):3175. doi: 10.3390/polym17233175 (PMC12694470; doi:10.3390/polym17233175)
Supplement: Supplementary file 1 [file polymers-17-03175-s001.zip]

Archive with 1 entries (1 files):
- polymers-3983632-supplementary.pdf
